# Supplementary material for: Fast Gelation of Poly(ionic liquid)-Based Injectable Antibacterial Hydrogels
Source: Gels. 2022 Jan 12;8(1):52. doi: 10.3390/gels8010052 (PMC8775204; doi:10.3390/gels8010052)
Supplement: Supplementary file 1 [file gels-08-00052-s001.zip]

Archive with 1 entries (1 files):
- gels-1529225-supplementary.pdf
